# Supplementary material for: Photophysical Study on the Rigid Pt(II) Complex [Pt(naphen)(Cl)] (Hnaphen = Naphtho[1,2-b][1,10]Phenanthroline and Derivatives
Source: Molecules. 2022 Oct 18;27(20):7022. doi: 10.3390/molecules27207022 (PMC9606891; doi:10.3390/molecules27207022)
Supplement: Supplementary file 1 [file molecules-27-07022-s001.zip]

Archive with 1 entries (1 files):
- molecules-1943005-supplementary.pdf
